# Supplementary material for: Disease-Relevant Preoperative Serum miRNA Levels in Papillary Thyroid Cancer
Source: Biology (Basel). 2026 Apr 16;15(8):626. doi: 10.3390/biology15080626 (PMC13114036; doi:10.3390/biology15080626)
Supplement: Supplementary file 1 [file biology-15-00626-s001.zip]

Archive with 3 entries (3 files):
- Supplementary Table S2.xlsx
- Supplementary.Table S3.pdf
- Supplemetary Table S1.pdf
