# Supplementary material for: Disease-Relevant Preoperative Serum miRNA Levels in Papillary Thyroid Cancer
Source: Biology (Basel). 2026 Apr 16;15(8):626. doi: 10.3390/biology15080626 (PMC13114036; doi:10.3390/biology15080626)
Supplement: Supplementary file 1 [file biology-15-00626-s001.zip › Supplementary Table S2.xlsx]

## Sheet: Sheet1
Mature ID	PTC group compared to control group
	Fold Change	95% CI	p-value
hsa-miR-150-5p	2.789	( 0.24, 5.34 )	0.273964
hsa-miR-23a-3p	2.7214	( 0.31, 5.13 )	0.05596
SNORD68	2.4612	( 0.00001, 6.63 )	0.381963
hsa-miR-21-5p	2.3657	( 0.00001, 4.85 )	0.149505
cel-miR-39-3p	2.129	( 0.53, 3.72 )	0.180298
SNORD95	1.7585	( 0.00001, 4.56 )	0.378585
SNORD96A	1.7045	( 0.00001, 3.78 )	0.415544
hsa-miR-122-5p	1.5585	( 0.00001, 3.92 )	0.787923
hsa-miR-26b-5p	1.2182	( 0.27, 2.17 )	0.627717
hsa-let-7c-5p	1.2122	( 0.71, 1.71 )	0.363273
hsa-miR-93-5p	1.207	( 0.39, 2.02 )	0.70974
hsa-miR-25-3p	1.2004	( 0.01, 2.39 )	0.642396
hsa-miR-16-5p	1.1784	( 0.48, 1.88 )	0.687978
hsa-miR-15b-5p	1.1366	( 0.14, 2.13 )	0.40323
hsa-miR-100-5p	1.1255	( 0.24, 2.01 )	0.87105
hsa-miR-29a-3p	1.1236	( 0.32, 1.93 )	0.950541
hsa-miR-223-3p	1.1197	( 0.10, 2.13 )	0.709738
hsa-let-7a-5p	1.1129	( 0.72, 1.51 )	0.446861
hsa-miR-126-3p	1.0938	( 0.19, 2.00 )	0.699143
hsa-miR-196a-5p	1.0938	( 0.00001, 2.34 )	0.781221
hsa-miR-7-5p	1.0297	( 0.00001, 2.07 )	0.480574
hsa-miR-191-5p	1.0068	( 0.20, 1.82 )	0.954624
hsa-miR-26a-5p	1.0024	( 0.00001, 2.02 )	0.805647
hsa-miR-30e-5p	0.999	( 0.36, 1.64 )	0.723127
RNU6-6P	0.999	( 0.00001, 2.05 )	0.67177
hsa-miR-155-5p	0.947	( 0.24, 1.65 )	0.93657
hsa-miR-195-5p	0.9434	( 0.21, 1.67 )	0.570931
hsa-miR-200b-3p	0.9367	( 0.35, 1.53 )	0.609643
hsa-miR-210-3p	0.9021	( 0.16, 1.64 )	0.978566
hsa-miR-221-3p	0.8889	( 0.16, 1.61 )	0.648538
hsa-miR-193a-5p	0.8765	( 0.00001, 2.00 )	0.877322
miRTC	0.8684	( 0.31, 1.43 )	0.477583
hsa-miR-24-3p	0.8473	( 0.34, 1.36 )	0.477091
hsa-miR-148a-3p	0.8239	( 0.24, 1.41 )	0.80055
hsa-miR-146a-5p	0.8199	( 0.10, 1.54 )	0.699114
hsa-miR-374a-5p	0.8149	( 0.35, 1.28 )	0.29858
miRTC	0.8009	( 0.28, 1.32 )	0.37507
hsa-miR-20a-5p	0.7849	( 0.27, 1.30 )	0.319673
hsa-miR-192-5p	0.7795	( 0.12, 1.44 )	0.147598
PPC	0.7788	( 0.05, 1.51 )	0.291431
PPC	0.7766	( 0.04, 1.51 )	0.329374
hsa-miR-206	0.7757	( 0.09, 1.47 )	0.469663
hsa-miR-375	0.7148	( 0.05, 1.38 )	0.610092
hsa-miR-204-5p	0.7094	( 0.19, 1.23 )	0.496661
hsa-miR-30d-5p	0.7037	( 0.39, 1.02 )	0.179581
hsa-miR-31-5p	0.697	( 0.00001, 1.45 )	0.308674
hsa-miR-103a-3p	0.6932	( 0.13, 1.25 )	0.2828
hsa-miR-211-5p	0.6906	( 0.09, 1.29 )	0.212937
hsa-miR-19a-3p	0.69	( 0.30, 1.08 )	0.147212
hsa-miR-19b-3p	0.6731	( 0.16, 1.19 )	0.309629
hsa-miR-373-3p	0.6712	( 0.01, 1.33 )	0.303677
hsa-miR-92a-3p	0.6706	( 0.00001, 1.57 )	0.63741
hsa-miR-145-5p	0.661	( 0.12, 1.20 )	0.902896
hsa-miR-34a-5p	0.6506	( 0.00001, 1.30 )	0.309191
hsa-miR-10b-5p	0.6442	( 0.32, 0.97 )	0.09221
hsa-miR-134-5p	0.641	( 0.04, 1.24 )	0.333625
cel-miR-39-3p	0.6394	( 0.40, 0.88 )	0.025361
hsa-miR-205-5p	0.6386	( 0.04, 1.24 )	0.348255
hsa-miR-106b-5p	0.6375	( 0.13, 1.15 )	0.061364
hsa-miR-423-5p	0.637	( 0.33, 0.94 )	0.111426
hsa-miR-143-3p	0.632	( 0.08, 1.18 )	0.251498
hsa-miR-376c-3p	0.6279	( 0.12, 1.14 )	0.102886
hsa-miR-128-3p	0.6203	( 0.09, 1.15 )	0.131823
hsa-miR-10a-5p	0.6137	( 0.21, 1.02 )	0.242851
hsa-miR-215-5p	0.6023	( 0.04, 1.16 )	0.158537
hsa-miR-27a-3p	0.5988	( 0.25, 0.95 )	0.250365
hsa-miR-222-3p	0.5938	( 0.17, 1.01 )	0.536022
SNORD61	0.5906	( 0.11, 1.07 )	0.358915
hsa-miR-133a-3p	0.5723	( 0.18, 0.96 )	0.098253
hsa-miR-18a-5p	0.5461	( 0.05, 1.04 )	0.107106
hsa-miR-200a-3p	0.5456	( 0.05, 1.04 )	0.096693
hsa-miR-184	0.5442	( 0.06, 1.03 )	0.090857
hsa-miR-125b-5p	0.5436	( 0.15, 0.94 )	0.150104
hsa-miR-224-5p	0.5397	( 0.23, 0.85 )	0.068282
hsa-miR-9-5p	0.5367	( 0.03, 1.05 )	0.125987
hsa-miR-133b	0.5298	( 0.05, 1.01 )	0.088482
hsa-miR-141-3p	0.5298	( 0.05, 1.01 )	0.088482
hsa-miR-203a-3p	0.5298	( 0.05, 1.01 )	0.088482
hsa-miR-208a-3p	0.5298	( 0.05, 1.01 )	0.088482
hsa-miR-499a-5p	0.5298	( 0.05, 1.01 )	0.088482
hsa-miR-107	0.5298	( 0.05, 1.01 )	0.088482
hsa-miR-372-3p	0.5298	( 0.05, 1.01 )	0.088482
hsa-miR-96-5p	0.5298	( 0.05, 1.01 )	0.088482
hsa-miR-22-3p	0.5298	( 0.05, 1.01 )	0.088482
SNORD72	0.5298	( 0.05, 1.01 )	0.088482
hsa-miR-15a-5p	0.5226	( 0.06, 0.98 )	0.086591
hsa-miR-1-3p	0.5155	( 0.12, 0.91 )	0.076203
hsa-miR-124-3p	0.515	( 0.16, 0.87 )	0.093813
hsa-miR-214-3p	0.5053	( 0.08, 0.93 )	0.080962
hsa-miR-17-3p	0.4878	( 0.10, 0.87 )	0.072766
hsa-miR-296-5p	0.4854	( 0.00001, 0.99 )	0.209467
hsa-miR-885-5p	0.4442	( 0.00001, 0.95 )	0.433342
hsa-miR-130b-3p	0.3935	( 0.07, 0.72 )	0.110563
hsa-miR-574-3p	0.3749	( 0.14, 0.61 )	0.032699
hsa-miR-200c-3p	0.3545	( 0.00001, 0.78 )	0.199865
hsa-miR-17-5p	0.2964	( 0.01, 0.58 )	0.146503
